# Supplementary material for: A crab swarm at an ecological hotspot: patchiness and population density from AUV observations at a coastal, tropical seamount
Source: PeerJ. 2016 Apr 12;4:e1770. doi: 10.7717/peerj.1770 (PMC4841253; doi:10.7717/peerj.1770)
Supplement: Data S1 — Columns are Along transect distance, depth, easting, northing, and crab sensity. [file peerj-04-1770-s003.txt]

Along transect distance	Depth	Easting	Northing	Density
m	m	m	m	# / m\+(2)
0	329.3028	376996.3799	818582.6695	0
2.78066	328.7884	376994.292	818580.8844	0
5.56131	328.3584	376992.2041	818579.0992	0
8.34197	327.9323	376990.1162	818577.3141	0
11.12263	327.2687	376988.0283	818575.5289	0
13.90328	326.5718	376985.9404	818573.7437	0
16.68394	326.0808	376983.8525	818571.9586	0
19.46459	325.5648	376981.7646	818570.1734	0
22.24525	325.2256	376979.6767	818568.3883	0
25.02591	324.4937	376977.5888	818566.6031	0
27.80656	323.7829	376975.5009	818564.8179	0
30.58722	323.3172	376973.413	818563.0328	0
33.36788	322.6048	376971.3251	818561.2476	0
36.14853	321.8877	376969.2372	818559.4625	0
38.92919	321.1679	376967.1493	818557.6773	0
41.70984	320.7795	376965.0614	818555.8921	0
44.4905	320.1916	376962.9735	818554.107	0
47.27116	319.9969	376960.8856	818552.3218	0
50.05181	319.4792	376958.7977	818550.5367	0
52.83247	319.0932	376956.7098	818548.7515	0
55.61313	318.5311	376954.6219	818546.9663	0
58.39378	318.2595	376952.534	818545.1812	0
61.17444	318.0247	376950.4461	818543.396	0
63.95509	317.5026	376948.3582	818541.6109	0
66.73575	317.1385	376946.2703	818539.8257	0
69.51641	316.5792	376944.1824	818538.0405	0
72.29706	316.0481	376942.0945	818536.2554	0
75.07772	315.75	376940.0066	818534.4702	0
77.85838	315.2841	376937.9187	818532.6851	0
80.63903	314.8347	376935.8308	818530.8999	0
83.41969	314.2389	376933.7429	818529.1147	0
86.20035	313.843	376931.655	818527.3296	0
88.981	313.3449	376929.5671	818525.5444	0
91.76166	312.9996	376927.4792	818523.7593	0
94.54231	312.5188	376925.3913	818521.9741	0
97.32297	312.0206	376923.3034	818520.1889	0
100.10363	311.3877	376921.2155	818518.4038	0
102.88428	311.06	376919.1276	818516.6186	0
105.66494	310.1437	376917.0397	818514.8335	0
108.4456	309.912	376914.9518	818513.0483	0
111.22625	310.4573	376912.8639	818511.2632	0
114.00691	310.5129	376910.776	818509.478	0
116.78756	310.6776	376908.6881	818507.6928	0
119.56822	311.0768	376906.6002	818505.9077	0
122.34888	311.4274	376904.5123	818504.1225	0
125.12953	311.9258	376902.4244	818502.3374	0
127.91019	312.1869	376900.3365	818500.5522	0
130.69085	312.4498	376898.2486	818498.767	0
133.4715	312.9172	376896.1607	818496.9819	0
136.25216	313.1996	376894.0728	818495.1967	0
139.03282	313.5583	376891.9849	818493.4116	0
141.81347	314.0954	376889.897	818491.6264	0
144.59413	314.4167	376887.8091	818489.8412	0
147.37478	314.7691	376885.7212	818488.0561	0
150.15544	315.3533	376883.6333	818486.2709	0
152.9361	315.5676	376881.5455	818484.4858	0
155.71675	315.9589	376879.4576	818482.7006	0.09962
158.49741	316.3855	376877.3697	818480.9154	0
161.27807	316.8742	376875.2818	818479.1303	0
164.05872	317.3124	376873.1939	818477.3451	0
166.83938	317.731	376871.106	818475.56	0
169.62003	318.1692	376869.0181	818473.7748	0
172.40069	318.5879	376866.9302	818471.9896	0
175.18135	318.9561	376864.8423	818470.2045	0
177.962	319.4253	376862.7544	818468.4193	0
180.74266	319.8421	376860.6665	818466.6342	0
183.52332	320.2042	376858.5786	818464.849	0
186.30397	320.6911	376856.4907	818463.0638	0
189.08463	321.0787	376854.4028	818461.2787	0
191.86528	321.5187	376852.3149	818459.4935	0
194.64594	321.8966	376850.227	818457.7084	0
197.4266	322.2161	376848.1391	818455.9232	0
200.20725	322.6756	376846.0512	818454.138	0
202.98791	323.0924	376843.9633	818452.3529	0
205.76857	323.5227	376841.8754	818450.5677	0
208.54922	323.9395	376839.7875	818448.7826	0
211.32988	324.3485	376837.6996	818446.9974	0
214.11054	324.6503	376835.6117	818445.2122	0
216.89119	325.1487	376833.5238	818443.4271	0
219.67185	325.4584	376831.4359	818441.6419	0
222.4525	325.9295	376829.348	818439.8568	0
225.23316	326.3871	376827.2601	818438.0716	0
228.01382	326.6853	376825.1722	818436.2864	0
230.79447	327.1447	376823.0843	818434.5013	0
233.57513	327.575	376820.9964	818432.7161	0
236.35579	328.0308	376818.9085	818430.931	0
239.13644	328.6205	376816.8206	818429.1458	0
241.9171	328.8078	376814.7327	818427.3606	0
244.69775	329.4073	376812.6448	818425.5755	0
247.47841	329.6257	376810.5569	818423.7903	0
250.25907	330.0852	376808.469	818422.0052	0
253.03972	330.6049	376806.3811	818420.22	0
255.82038	330.9828	376804.2932	818418.4348	0
258.60104	331.3625	376802.2053	818416.6497	0
261.38169	331.7325	376800.1174	818414.8645	0
264.16235	332.1475	376798.0295	818413.0794	0
266.94301	332.5795	376795.9416	818411.2942	0
269.72366	332.9087	376793.8537	818409.5091	0
272.50432	333.2671	376791.7658	818407.7239	0
275.28497	333.8258	376789.6779	818405.9387	0
278.06563	333.9568	376787.59	818404.1536	0
280.84629	334.4471	376785.5021	818402.3684	0
283.62694	334.9242	376783.4142	818400.5833	0
286.4076	335.4244	376781.3263	818398.7981	0
289.18826	335.7207	376779.2384	818397.0129	0
291.96891	336.1022	376777.1505	818395.2278	0
294.74957	336.4625	376775.0626	818393.4426	0
297.53022	336.9219	376772.9747	818391.6575	0
300.31088	337.1129	376770.8868	818389.8723	0
303.09154	337.4245	376768.7989	818388.0871	0
305.87219	337.814	376766.711	818386.302	0
308.65285	338.1937	376764.6231	818384.5168	0
311.43351	338.4371	376762.5352	818382.7317	0
314.21416	338.6805	376760.4473	818380.9465	0
316.99482	339.0699	376758.3594	818379.1613	0
319.77547	339.4028	376756.2715	818377.3762	0
322.55613	339.6657	376754.1836	818375.591	0
325.33679	339.9869	376752.0957	818373.8059	0
328.11744	340.3782	376750.0078	818372.0207	0
330.8981	340.6314	376747.9199	818370.2355	0
333.67876	340.9474	376745.832	818368.4504	0
336.45941	341.3013	376743.7441	818366.6652	0
339.24007	341.7102	376741.6562	818364.8801	0
342.02073	342.0607	376739.5683	818363.0949	0
344.80138	342.4715	376737.4804	818361.3097	0
347.58204	342.8998	376735.3925	818359.5246	0
350.36269	343.3769	376733.3046	818357.7394	0
353.14335	343.6787	376731.2167	818355.9543	0
355.92401	343.9689	376729.1288	818354.1691	0
358.70466	344.331	376727.0409	818352.3839	0
361.48532	344.522	376724.953	818350.5988	0
364.26598	344.993	376722.8651	818348.8136	0
367.04663	345.3806	376720.7772	818347.0285	0
369.82729	345.809	376718.6893	818345.2433	0
372.60794	346.3287	376716.6014	818343.4581	0
375.3886	346.5197	376714.5135	818341.673	0
378.16926	346.7499	376712.4256	818339.8878	0
380.94991	347.0907	376710.3377	818338.1027	0
383.73057	347.2543	376708.2498	818336.3175	0
386.51123	347.5985	376706.1619	818334.5323	0
389.29188	347.8127	376704.074	818332.7472	0
392.07254	348.2934	376701.9861	818330.962	0
394.8532	348.6226	376699.8982	818329.1769	0
397.63385	349.267	376697.8103	818327.3917	0
400.41451	349.8212	376695.7224	818325.6065	0
403.19516	350.2192	376693.6345	818323.8214	0
405.97582	350.4316	376691.5466	818322.0362	0
408.75648	350.9805	376689.4587	818320.2511	0
411.53713	351.3857	376687.3708	818318.4659	0
414.31779	351.8724	376685.2829	818316.6807	0
417.09845	352.5187	376683.195	818314.8956	0
419.8791	353.0115	376681.1071	818313.1104	0
422.65976	353.5664	376679.0192	818311.3253	0
425.44041	354.071	376676.9313	818309.5401	0
428.22107	354.6975	376674.8434	818307.755	0
431.00173	355.1517	376672.7555	818305.9698	0
433.78238	355.6482	376670.6676	818304.1846	0
436.56304	356.3076	376668.5797	818302.3995	0
439.3437	357.0182	376666.4918	818300.6143	0
442.12435	357.6413	376664.4039	818298.8292	0
444.90501	358.2138	376662.316	818297.044	0.09962
447.68566	358.9555	376660.2281	818295.2588	0
450.46632	359.5281	376658.1402	818293.4737	0
453.24698	360.2485	376656.0523	818291.6885	0
456.02763	360.7236	376653.9644	818289.9034	0.10283
458.80829	361.0998	376651.8765	818288.1182	0
461.58895	361.4537	376649.7886	818286.333	0
464.3696	361.8431	376647.7007	818284.5479	0
467.15026	362.1494	376645.6128	818282.7627	0.22587
469.93092	362.6201	376643.5249	818280.9776	0
472.71157	363.2937	376641.437	818279.1924	1.13117
475.49223	364.0354	376639.3491	818277.4072	1.89272
478.27288	364.8179	376637.2612	818275.6221	8.61303
481.05354	365.4469	376635.1733	818273.8369	7.47127
483.8342	366.2122	376633.0854	818272.0518	1.38072
486.61485	366.9618	376630.9975	818270.2666	0.53105
489.39551	367.7675	376628.9096	818268.4814	0.09362
492.17617	368.5931	376626.8217	818266.6963	0
494.95682	369.695	376624.7338	818264.9111	2.43412
497.73748	370.4116	376622.6459	818263.126	1.49425
500.51813	371.4629	376620.2987	818261.119	0.09962
503.29879	372.7437	376619.1069	818263.6207	0.63576
506.07945	373.6551	376617.9151	818266.1224	0.48274
508.8601	374.7296	376616.7234	818268.6241	0.09082
511.64076	375.7072	376615.5316	818271.1258	0
514.42142	376.8187	376614.3399	818273.6275	0.09655
517.20207	377.6443	376613.1481	818276.1292	0
519.98273	378.4036	376611.9564	818278.6309	0
522.76339	379.4833	376610.7646	818281.1326	0
525.54404	380.2725	376609.5729	818283.6343	0
528.3247	381.3451	376608.3811	818286.136	0
531.10535	382.6921	376607.1894	818288.6376	0
533.88601	383.4653	376605.9976	818291.1393	0
536.66667	384.4716	376604.8059	818293.641	0
539.44732	385.3323	376603.6141	818296.1427	0
542.22798	386.2024	376602.4224	818298.6444	0
545.00864	387.2768	376601.2306	818301.1461	0
547.78929	387.9975	376600.0388	818303.6478	0
550.56995	388.7916	376598.8471	818306.1495	0
553.3506	389.872	376597.6553	818308.6512	0
556.13126	390.5691	376596.4636	818311.1529	0
558.91192	391.6356	376595.2718	818313.6546	0
561.69257	392.9647	376594.0801	818316.1563	0
564.47323	393.5086	376592.8883	818318.6579	0
567.25389	394.9852	376591.6966	818321.1596	0
570.03454	396.006	376590.5048	818323.6613	0
572.8152	396.9659	376589.3131	818326.163	0
575.59585	398.5633	376588.1213	818328.6647	0
578.37651	397.7622	376586.9296	818331.1664	0
581.15717	397.4215	376585.7378	818333.6681	0
583.93782	396.7841	376584.5461	818336.1698	0
586.71848	396.2676	376583.3543	818338.6715	0
589.49914	396.4312	376582.1626	818341.1732	0
592.27979	396.7907	376580.9708	818343.6749	0
595.06045	396.8905	376579.779	818346.1765	0
597.84111	397.1763	376578.5873	818348.6782	0
600.62176	397.9021	376577.3955	818351.1799	0
603.40242	398.3382	376576.2038	818353.6816	0
606.18307	398.6868	376575.012	818356.1833	0
608.96373	398.9248	376573.8203	818358.685	0
611.74439	399.7533	376572.6285	818361.1867	0
614.52504	399.7113	376571.4368	818363.6884	0
617.3057	400.2698	376570.245	818366.1901	0
620.08636	401.0051	376569.0533	818368.6918	0
622.86701	401.0818	376567.8615	818371.1935	0
625.64767	400.8943	376566.6698	818373.6952	0
628.42832	400.9766	376565.478	818376.1968	0
631.20898	400.7782	376564.2863	818378.6985	0
633.98964	400.4226	376563.0945	818381.2002	0
636.77029	400.4102	376561.9027	818383.7019	0
639.55095	400.181	376560.711	818386.2036	0
642.33161	399.1242	376559.5192	818388.7053	0
645.11226	398.5264	376558.3275	818391.207	0
647.89292	397.443	376557.1357	818393.7087	0
650.67358	397.1728	376555.944	818396.2104	0
653.45423	396.5213	376554.7522	818398.7121	0
656.23489	396.4871	376553.5605	818401.2138	0
659.01554	396.2425	376552.3687	818403.7155	0
661.7962	396.2695	376551.177	818406.2171	0
664.57686	396.3807	376549.9852	818408.7188	0
667.35751	396.5985	376548.7935	818411.2205	0
670.13817	396.5207	376547.6017	818413.7222	0
672.91883	396.4664	376546.41	818416.2239	0
675.69948	396.2231	376545.2182	818418.7256	0
678.48014	396.5383	376544.0264	818421.2273	0
681.26079	396.3844	376542.8347	818423.729	0
684.04145	396.1728	376541.6429	818426.2307	0
686.82211	395.5813	376540.4512	818428.7324	0
689.60276	395.8252	376539.2594	818431.2341	0
692.38342	395.7072	376538.0677	818433.7358	0
695.16408	395.5747	376536.8759	818436.2374	0
697.94473	395.4755	376535.6842	818438.7391	0
700.72539	394.9337	376534.4924	818441.2408	0
703.50604	394.7492	376533.3007	818443.7425	0
706.2867	393.8596	376532.1089	818446.2442	0
709.06736	394.1237	376530.9172	818448.7459	0
711.84801	393.65	376529.7254	818451.2476	0
714.62867	393.3652	376528.5337	818453.7493	0
717.40933	392.9705	376527.3419	818456.251	0
720.18998	392.5397	376526.1502	818458.7527	0
722.97064	391.8047	376524.9584	818461.2544	0
725.7513	391.7999	376523.7666	818463.756	0
728.53195	391.5494	376522.5749	818466.2577	0
731.31261	390.8022	376521.3831	818468.7594	0
734.09326	390.7292	376520.1914	818471.2611	0
736.87392	390.3035	376518.9996	818473.7628	0
739.65458	389.6805	376517.8079	818476.2645	0
742.43523	389.1468	376516.6161	818478.7662	0
745.21589	388.6504	376515.4244	818481.2679	0
747.99655	388.4029	376514.2326	818483.7696	0
750.7772	388.553	376513.0409	818486.2713	0
753.55786	388.3568	376511.8491	818488.773	0
756.33851	388.1869	376510.6574	818491.2747	0
759.11917	387.9611	376509.4656	818493.7763	0
761.89983	388.1187	376508.6736	818495.439	0
764.68048	387.9461	376511.0843	818496.797	0
767.46114	387.7222	376513.495	818498.1551	0
770.2418	387.9667	376515.9057	818499.5131	0
773.02245	388.0446	376518.3165	818500.8712	0
775.80311	388.0738	376520.7272	818502.2292	0
778.58377	387.6335	376523.1379	818503.5873	0
781.36442	387.4782	376525.5486	818504.9453	0
784.14508	387.1011	376527.9593	818506.3034	0
786.92573	386.4771	376530.3701	818507.6614	0
789.70639	386.0035	376532.7808	818509.0195	0
792.48705	385.6501	376535.1915	818510.3775	0
795.2677	385.2533	376537.6022	818511.7356	0
798.04836	384.7235	376540.013	818513.0936	0
800.82902	384.5995	376542.4237	818514.4517	0
803.60967	383.9624	376544.8344	818515.8098	0
806.39033	383.8943	376547.2451	818517.1678	0
809.17098	383.7835	376549.6558	818518.5259	0
811.95164	383.618	376552.0666	818519.8839	0
814.7323	383.239	376554.4773	818521.242	0.14986
817.51295	381.8347	376556.888	818522.6	0
820.29361	381.2751	376559.2987	818523.9581	0
823.07427	380.8925	376561.7094	818525.3161	0
825.85492	379.9216	376564.1202	818526.6742	0
828.63558	379.1227	376566.5309	818528.0322	0
831.41623	378.5873	376568.9416	818529.3903	0
834.19689	377.9741	376571.3523	818530.7483	0
836.97755	377.0945	376573.7631	818532.1064	0
839.7582	376.3529	376576.1738	818533.4644	0
842.53886	375.7625	376578.5845	818534.8225	0
845.31952	375.1803	376580.9952	818536.1805	0.12092
848.10017	374.4158	376583.4059	818537.5386	0
850.88083	373.8449	376585.8167	818538.8967	0.12523
853.66149	373.4847	376588.2274	818540.2547	0
856.44214	373.3521	376590.6381	818541.6128	5.02342
859.2228	372.9051	376593.0488	818542.9708	15.00193
862.00345	372.6415	376595.4596	818544.3289	4.55613
864.78411	372.3247	376597.8703	818545.6869	24.78968
867.56477	371.9919	376600.281	818547.045	38.69005
870.34542	371.5902	376602.6917	818548.403	77.22052
873.12608	370.9758	376605.1024	818549.7611	76.87293
875.90674	370.5157	376607.5132	818551.1191	61.48796
878.68739	370.4707	376609.9239	818552.4772	69.74379
881.46805	369.9671	376612.3346	818553.8352	22.89273
884.2487	369.698	376614.7453	818555.1933	3.25598
887.02936	369.5654	376617.156	818556.5513	1.86918
889.81002	368.9468	376619.5668	818557.9094	0.12911
892.59067	368.5122	376621.9775	818559.2674	3.26477
895.37133	368.0318	376624.3882	818560.6255	0.25823
898.15199	367.8795	376626.7989	818561.9836	0
900.93264	367.0254	376629.2097	818563.3416	0
903.7133	366.8026	376631.6204	818564.6997	0
906.49396	366.3732	376634.0311	818566.0577	0
909.27461	366.2732	376636.4418	818567.4158	0
912.05527	365.9583	376638.8525	818568.7738	0
914.83592	365.7591	376641.2633	818570.1319	0
917.61658	365.129	376643.674	818571.4899	0
920.39724	364.9245	376646.0847	818572.848	0
923.17789	364.4067	376648.4954	818574.206	0
925.95855	364.3731	376650.9061	818575.5641	0
928.73921	363.7834	376653.3169	818576.9221	0
931.51986	363.528	376655.7276	818578.2802	0
934.30052	363.0783	376658.1383	818579.6382	0
937.08117	362.7297	376660.549	818580.9963	0
939.86183	362.3519	376662.9598	818582.3544	0
942.64249	362.2074	376665.3705	818583.7124	0
945.42314	361.7917	376667.7812	818585.0705	0
948.2038	361.3571	376670.1919	818586.4285	0
950.98446	360.9643	376672.6026	818587.7866	0
953.76511	360.2128	376675.0134	818589.1446	0.13388
956.54577	359.9532	376677.4241	818590.5027	0
959.32642	359.1277	376679.8348	818591.8607	0
962.10708	358.9484	376682.2455	818593.2188	0
964.88774	358.6897	376684.6563	818594.5768	0
967.66839	358.6287	376687.067	818595.9349	0
970.44905	358.58	376689.4777	818597.2929	0
973.22971	358.3916	376691.0499	818598.1786	0
976.01036	358.3703	376691.4398	818600.94	0
978.79102	358.0951	376691.8297	818603.7013	0
981.57168	357.7517	376692.2197	818606.4627	0
984.35233	357.7102	376692.6096	818609.224	0
987.13299	357.471	376692.9995	818611.9854	0
989.91364	357.2039	376693.3894	818614.7467	0
992.6943	356.8284	376693.7793	818617.5081	0
995.47496	356.6224	376694.1693	818620.2695	0
998.25561	356.239	376694.5592	818623.0308	0
1001.03627	355.9586	376694.9491	818625.7922	0
1003.81693	355.6992	376695.339	818628.5535	0.12523
1006.59758	355.5258	376695.7289	818631.3149	0
1009.37824	355.2648	376696.1189	818634.0762	0
1012.15889	354.5919	376696.5088	818636.8376	0
1014.93955	354.6746	376696.8987	818639.5989	0
1017.72021	354.7548	376697.2886	818642.3603	0
1020.50086	354.5683	376697.6785	818645.1216	0
1023.28152	354.1575	376698.0685	818647.883	0.13388
1026.06218	353.9079	376698.4584	818650.6444	0
1028.84283	353.6469	376698.8483	818653.4057	0
1031.62349	353.3822	376699.2382	818656.1671	0
1034.40415	352.9388	376699.6281	818658.9284	0
1037.1848	352.6407	376700.0181	818661.6898	0
1039.96546	352.4752	376700.408	818664.4511	0
1042.74611	352.3558	376700.7979	818667.2125	0
1045.52677	352.0424	376701.1878	818669.9738	0
1048.30743	351.5971	376701.5777	818672.7352	0
1051.08808	351.4467	376701.9677	818675.4965	0
1053.86874	350.9838	376702.3576	818678.2579	0
1056.6494	350.9149	376702.7475	818681.0193	0
1059.43005	350.567	376703.1374	818683.7806	0
1062.21071	350.2881	376703.5273	818686.542	0
1064.99136	350.0429	376703.9173	818689.3033	0
1067.77202	349.5651	376704.3072	818692.0647	0
1070.55268	349.6025	376704.6971	818694.826	0
1073.33333	348.8851	376705.087	818697.5874	0
1076.11399	348.9307	376705.4769	818700.3487	0
1078.89465	348.5241	376705.8669	818703.1101	0
1081.6753	348.3545	376706.2568	818705.8714	0
1084.45596	347.9321	376706.6467	818708.6328	0
1087.23661	347.6737	376707.0366	818711.3942	0
1090.01727	347.3543	376707.4265	818714.1555	0
1092.79793	347.132	376707.8165	818716.9169	0
1095.57858	346.978	376708.2064	818719.6782	0
1098.35924	346.5425	376708.5963	818722.4396	0
1101.1399	346.4815	376708.9862	818725.2009	0.12092
1103.92055	346.2886	376709.3761	818727.9623	0
1106.70121	346.0221	376709.7661	818730.7236	0
1109.48187	345.5708	376710.156	818733.485	0
1112.26252	345.5956	376710.5459	818736.2464	0
1115.04318	345.2106	376710.9358	818739.0077	0
1117.82383	344.8114	376711.3257	818741.7691	0
1120.60449	344.7743	376711.7157	818744.5304	0
1123.38515	344.422	376712.1056	818747.2918	0
1126.1658	344.2539	376712.4955	818750.0531	0
1128.94646	343.9678	376712.8854	818752.8145	0
1131.72712	343.8786	376713.2753	818755.5758	0
1134.50777	343.5334	376713.6652	818758.3372	0
1137.28843	343.1792	376714.0552	818761.0985	0
1140.06908	342.789	376714.4451	818763.8599	0
1142.84974	342.6396	376714.835	818766.6213	0
1145.6304	342.1641	376715.2249	818769.3826	0
1148.41105	341.9775	376715.6148	818772.144	0
1151.19171	341.8259	376716.0048	818774.9053	0
1153.97237	341.3702	376716.3947	818777.6667	0
1156.75302	341.0118	376716.7846	818780.428	0
1159.53368	340.5958	376717.1745	818783.1894	0
1162.31434	340.4295	376717.5644	818785.9507	0.11293
1165.09499	340.1498	376717.9544	818788.7121	0
1167.87565	339.9135	376718.3443	818791.4734	0
1170.6563	339.4488	376718.7342	818794.2348	0
1173.43696	339.3646	376719.1435	818797.1334	0
1176.21762	339.2223	376716.3427	818797.2866	0
1178.99827	339.0512	376713.5418	818797.4398	0
1181.77893	338.6991	376710.741	818797.593	0
1184.55959	338.6415	376707.9402	818797.7462	0
1187.34024	338.5584	376705.1394	818797.8994	0
1190.1209	338.1157	376702.3385	818798.0526	0.12715
1192.90155	338.1974	376699.5377	818798.2058	0
1195.68221	338.1105	376696.7369	818798.359	0
1198.46287	337.4369	376693.936	818798.5122	0
1201.24352	338.131	376691.1352	818798.6654	0
1204.02418	338.6318	376688.3344	818798.8186	0
1206.80484	338.9612	376685.5336	818798.9718	0
1209.58549	339.5957	376682.7327	818799.125	0
1212.36615	340.1038	376679.9319	818799.2782	0
1215.1468	340.665	376677.1311	818799.4314	0
1217.92746	341.035	376674.3302	818799.5846	0
1220.70812	341.6173	376671.5294	818799.7379	0
1223.48877	342.0881	376668.7286	818799.8911	0
1226.26943	342.9893	376665.9278	818800.0443	0
1229.05009	343.268	376663.1269	818800.1975	0
1231.83074	343.7761	376660.3261	818800.3507	0
1234.6114	344.3973	376657.5253	818800.5039	0
1237.39206	344.6665	376654.7244	818800.6571	0
1240.17271	345.178	376651.9236	818800.8103	0
1242.95337	345.663	376649.1228	818800.9635	0
1245.73402	346.3542	376646.322	818801.1167	0
1248.51468	347.0297	376643.5211	818801.2699	0
1251.29534	347.4464	376640.7203	818801.4231	0
1254.07599	347.904	376637.9195	818801.5763	0
1256.85665	348.2297	376635.1186	818801.7295	0
1259.63731	348.6402	376632.3178	818801.8827	0
1262.41796	349.3138	376629.517	818802.0359	0
1265.19862	349.768	376626.7162	818802.1891	0
1267.97927	350.3087	376623.9153	818802.3423	0
1270.75993	350.6963	376621.1145	818802.4956	0
1273.54059	351.0157	376618.3137	818802.6488	0
1276.32124	351.4927	376615.5128	818802.802	0
1279.1019	351.9698	376612.712	818802.9552	0
1281.88256	352.4584	376609.9112	818803.1084	0
1284.66321	352.807	376607.1104	818803.2616	0
1287.44387	353.2743	376604.3095	818803.4148	0
1290.22453	353.8798	376601.5087	818803.568	0
1293.00518	354.2089	376598.7079	818803.7212	0
1295.78584	354.587	376595.907	818803.8744	0
1298.56649	354.8772	376593.1062	818804.0276	0
1301.34715	355.5542	376590.3054	818804.1808	0
1304.12781	355.7923	376587.5045	818804.334	0
1306.90846	356.2728	376584.7037	818804.4872	0
1309.68912	356.7596	376581.9029	818804.6404	0
1312.46978	357.2969	376579.1021	818804.7936	0
1315.25043	357.6747	376576.3012	818804.9468	0
1318.03109	358.1128	376573.5004	818805.1	0
1320.81174	358.5819	376570.6996	818805.2532	0
1323.5924	358.9597	376567.8987	818805.4065	0
1326.37306	359.3102	376565.0979	818805.5597	0
1329.15371	359.7793	376562.2971	818805.7129	0
1331.93437	360.1537	376559.4963	818805.8661	0
1334.71503	360.4865	376556.6954	818806.0193	0
1337.49568	360.9883	376553.8946	818806.1725	0
1340.27634	361.3935	376551.0938	818806.3257	0
1343.05699	361.7131	376548.2929	818806.4789	0
1345.83765	362.0944	376545.4921	818806.6321	0
1348.61831	362.5309	376542.6913	818806.7853	0
1351.39896	363.0619	376539.8905	818806.9385	0
1354.17962	363.3973	376537.0896	818807.0917	0
1356.96028	363.8564	376534.2888	818807.2449	0
1359.74093	364.1566	376531.488	818807.3981	0
1362.52159	364.4663	376528.6871	818807.5513	0
1365.30225	365.1335	376525.8863	818807.7045	0
1368.0829	365.4513	376523.0855	818807.8577	0
1370.86356	365.8929	376520.2847	818808.0109	0
1373.64421	366.1928	376517.4838	818808.1641	0
1376.42487	366.584	376514.683	818808.3174	0
1379.20553	366.8494	376511.8822	818808.4706	0
1381.98618	367.322	376509.0813	818808.6238	0
1384.76684	367.6938	376506.2805	818808.777	0
1387.5475	367.8911	376503.4797	818808.9302	0
1390.32815	368.3168	376500.6789	818809.0834	0
1393.10881	368.8619	376497.878	818809.2366	0
1395.88946	369.3097	376495.0772	818809.3898	0
1398.67012	369.462	376492.2764	818809.543	0
1401.45078	369.8417	376489.4755	818809.6962	0
1404.23143	370.2813	376486.6747	818809.8494	0
1407.01209	370.862	376483.8739	818810.0026	0
1409.79275	370.9301	376481.0731	818810.1558	0
1412.5734	371.4344	376478.2722	818810.309	0
1415.35406	371.8122	376475.4714	818810.4622	0
1418.13472	372.3061	376472.6706	818810.6154	0
1420.91537	372.4158	376469.8697	818810.7686	0
1423.69603	372.8205	376467.0689	818810.9218	0.21847
1426.47668	373.3443	376464.2681	818811.075	0
1429.25734	373.6576	376461.4673	818811.2283	0.43695
1432.038	374.1035	376458.6664	818811.3815	0
1434.81865	374.6681	376455.8656	818811.5347	0
1437.59931	375.207	376453.0648	818811.6879	0
1440.37997	375.5034	376450.2639	818811.8411	0.23365
1443.16062	376.0972	376447.4631	818811.9943	2.80377
1445.94128	376.8292	376444.6623	818812.1475	14.90736
1448.72193	377.1893	376441.8615	818812.3007	48.44892
1451.50259	377.6308	376439.0606	818812.4539	29.52615
1454.28325	378.2114	376436.2598	818812.6071	13.55215
1457.0639	378.6397	376433.459	818812.7603	10.61585
1459.84456	379.4567	376430.6581	818812.9135	2.41371
1462.62522	379.73	376427.8573	818813.0667	0.3388
1465.40587	379.876	376425.0565	818813.2199	1.12935
1468.18653	380.4503	376422.2557	818813.3731	8.8089
1470.96718	380.9254	376419.4548	818813.5263	9.69637
1473.74784	381.5326	376416.654	818813.6795	7.10036
1476.5285	381.9475	376413.8532	818813.8327	0.58412
1479.30915	382.4866	376411.0523	818813.986	0
1482.08981	383.0669	376408.2515	818814.1392	0.11682
1484.87047	383.8333	376405.4507	818814.2924	0
1487.65112	384.2447	376402.6499	818814.4456	0.23365
1490.43178	384.7228	376399.849	818814.5988	0
1493.21244	385.8927	376397.0482	818814.752	0
1495.99309	386.0675	376394.2474	818814.9052	0.40163
1498.77375	386.604	376391.4465	818815.0584	0
1501.5544	387.1454	376388.6457	818815.2116	0
1504.33506	387.595	376385.8449	818815.3648	0
1507.11572	388.1011	376383.044	818815.518	0
1509.89637	388.6108	376380.2432	818815.6712	0
1512.67703	389.24	376377.4424	818815.8244	0
1515.45769	389.5477	376374.6416	818815.9776	0
1518.23834	390.1116	376371.8407	818816.1308	0
1521.019	390.6398	376369.0399	818816.284	0
1523.79965	391.4799	376365.9955	818816.4506	0
1526.58031	391.621	376363.4391	818815.1497	0
1529.36097	392.5701	376360.8826	818813.8489	0.09362
1532.14162	393.4697	376358.3261	818812.5481	0
1534.92228	393.9626	376355.7696	818811.2472	0
1537.70294	394.8402	376353.2132	818809.9464	0
1540.48359	395.8607	376350.6567	818808.6456	0
1543.26425	396.6349	376348.1002	818807.3447	0
1546.04491	397.4312	376345.5437	818806.0439	0.10283
1548.82556	397.862	376342.9873	818804.7431	0
1551.60622	398.6478	376340.4308	818803.4422	0
1554.38687	399.4893	376337.8743	818802.1414	0
1557.16753	400.2193	376335.3179	818800.8406	0
1559.94819	400.9766	376332.7614	818799.5397	0
1562.72884	401.9845	376330.2049	818798.2389	0
1565.5095	402.419	376327.6484	818796.9381	0
1568.29016	402.9578	376325.092	818795.6372	0
1571.07081	403.4215	376322.5355	818794.3364	0
1573.85147	403.8497	376319.979	818793.0356	0
1576.63212	404.5285	376317.4225	818791.7347	0
1579.41278	405.0061	376314.8661	818790.4339	0
1582.19344	405.5291	376312.3096	818789.1331	0
1584.97409	405.6723	376309.7531	818787.8322	0
1587.75475	406.1778	376307.1967	818786.5314	0
1590.53541	406.5184	376304.6402	818785.2306	0
1593.31606	407.1916	376302.0837	818783.9297	0
1596.09672	407.634	376299.5272	818782.6289	0
1598.87737	408.1925	376296.9708	818781.3281	0
1601.65803	408.864	376294.4143	818780.0272	0
1604.43869	409.4364	376291.8578	818778.7264	0
1607.21934	409.9654	376289.3013	818777.4256	0
1610	410.4273	376286.7449	818776.1247	0
