# Supplementary material for: A crab swarm at an ecological hotspot: patchiness and population density from AUV observations at a coastal, tropical seamount
Source: PeerJ. 2016 Apr 12;4:e1770. doi: 10.7717/peerj.1770 (PMC4841253; doi:10.7717/peerj.1770)
Supplement: Data S2 — Temperature, Salinity and Oxygen with depth. [file peerj-04-1770-s004.dat]

Depth	Temperature	Salinity	Oxigen
	�C	psu
1	28.5271	33.4048	4.8065
2	28.2092	33.5896	4.8708
3	28.0936	33.7094	4.8761
4	27.7598	33.8101	4.8855
5	27.6035	33.8369	4.8755
6	26.9779	33.9409	4.919
7	26.6255	33.952	4.9135
8	26.3114	33.989	4.8682
9	26.1402	33.9833	4.7729
10	25.5468	34.0166	4.5993
11	24.5589	34.0779	4.3564
12	24.0906	34.1174	3.9188
13	23.2104	34.2043	3.4083
14	21.7572	34.3411	2.9637
15	20.4045	34.4695	2.7021
16	20.1148	34.4911	2.5386
17	19.9004	34.5122	2.4523
18	19.7371	34.5293	2.3959
19	19.6638	34.5421	2.3488
20	19.6372	34.5489	2.3069
21	19.6167	34.5559	2.268
22	19.5905	34.5642	2.2287
23	19.5491	34.5729	2.1918
24	19.476	34.583	2.1423
25	19.3865	34.5928	2.0697
26	19.095	34.6196	1.9768
27	18.9056	34.6411	1.8602
28	18.7945	34.6509	1.7805
29	18.4087	34.6807	1.7348
30	18.19	34.7031	1.6931
31	18.1675	34.7042	1.645
32	18.1099	34.7093	1.5933
33	17.9961	34.7191	1.5364
34	17.8896	34.7292	1.4683
35	17.7564	34.7415	1.412
36	17.5552	34.7589	1.3784
37	17.4337	34.7731	1.3581
38	17.4096	34.7765	1.333
39	17.3994	34.7792	1.2966
40	17.3652	34.7821	1.2626
41	17.2357	34.7907	1.2373
42	17.1928	34.7938	1.2156
43	17.1775	34.7953	1.1967
44	17.1661	34.7956	1.1825
45	17.1358	34.797	1.1703
46	17.1232	34.7985	1.1516
47	17.1146	34.7998	1.1295
48	17.0794	34.8014	1.1119
49	17.0542	34.8022	1.0984
50	17.0307	34.803	1.0866
51	17.0122	34.8043	1.0702
52	16.9892	34.8056	1.0406
53	16.9252	34.8078	1.0057
54	16.8811	34.8109	0.9833
55	16.8629	34.8115	0.9681
56	16.8378	34.8126	0.9577
57	16.8142	34.8137	0.9501
58	16.7995	34.8144	0.9426
59	16.7903	34.8148	0.9324
60	16.7738	34.8171	0.923
61	16.7464	34.8185	0.9203
62	16.7333	34.8184	0.9188
63	16.7215	34.8203	0.9192
64	16.7019	34.8234	0.9235
65	16.6901	34.8259	0.9326
66	16.684	34.8283	0.9401
67	16.6826	34.8306	0.9449
68	16.6843	34.8323	0.9515
69	16.6848	34.8327	0.9584
70	16.6862	34.8334	0.9658
71	16.6877	34.8346	0.9719
72	16.6891	34.8358	0.9803
73	16.6905	34.8367	0.9896
74	16.6931	34.8394	0.9961
75	16.6844	34.8443	0.9969
76	16.6681	34.8452	0.9996
77	16.6604	34.8444	1.0052
78	16.6483	34.8489	1.0085
79	16.6252	34.8564	1.0083
80	16.6196	34.8572	1.0035
81	16.617	34.8565	0.9895
82	16.6054	34.8546	0.9689
83	16.5644	34.8518	0.9509
84	16.4668	34.8527	0.9361
85	16.4291	34.8544	0.923
86	16.3942	34.8568	0.9134
87	16.3566	34.8592	0.9059
88	16.3279	34.8607	0.8978
89	16.3132	34.8615	0.887
90	16.2762	34.864	0.8798
91	16.2466	34.8666	0.8739
92	16.2314	34.8682	0.871
93	16.2245	34.869	0.8684
94	16.2209	34.8692	0.8675
95	16.2131	34.87	0.8659
96	16.2079	34.8705	0.8632
97	16.2005	34.8709	0.8617
98	16.1976	34.8711	0.8586
99	16.1901	34.8716	0.8549
100	16.1742	34.8729	0.8513
101	16.1654	34.8737	0.8472
102	16.1384	34.8757	0.8392
103	16.084	34.8804	0.8274
104	16.065	34.8819	0.8193
105	16.0489	34.8833	0.8125
106	16.0233	34.8858	0.8067
107	16.0029	34.888	0.8032
108	15.9795	34.89	0.7985
109	15.9663	34.8873	0.7953
110	15.9555	34.8922	0.7879
111	15.9492	34.8926	0.7793
112	15.9445	34.8924	0.7698
113	15.9079	34.8921	0.765
114	15.7806	34.8998	0.7625
115	15.7573	34.9014	0.7581
116	15.7453	34.9024	0.7574
117	15.7345	34.9034	0.7567
118	15.7226	34.9043	0.7567
119	15.7064	34.9059	0.753
120	15.6889	34.9072	0.7475
121	15.6639	34.9089	0.7436
122	15.6474	34.9096	0.7414
123	15.6282	34.911	0.7412
124	15.6208	34.9116	0.7388
125	15.6141	34.9125	0.7373
126	15.6011	34.9133	0.7354
127	15.5979	34.9136	0.7339
128	15.5937	34.9135	0.7336
129	15.5636	34.9141	0.7323
130	15.5054	34.9166	0.7327
131	15.4445	34.9187	0.7336
132	15.3422	34.9253	0.7352
133	15.2998	34.9296	0.7355
134	15.2919	34.9301	0.7361
135	15.2844	34.9306	0.7363
136	15.2644	34.932	0.7364
137	15.2471	34.9336	0.7364
138	15.2469	34.9337	0.7361
139	15.2438	34.9342	0.736
140	15.2427	34.9344	0.7365
141	15.2397	34.9348	0.7373
142	15.2352	34.9352	0.7377
143	15.2335	34.9355	0.7389
144	15.2301	34.9356	0.7402
145	15.2213	34.9364	0.7415
146	15.2196	34.9366	0.7439
147	15.2091	34.9374	0.7452
148	15.2065	34.9376	0.7458
149	15.197	34.9382	0.7462
150	15.1935	34.9384	0.7464
151	15.1861	34.9383	0.7455
152	15.1745	34.9386	0.7448
153	15.1639	34.9389	0.7432
154	15.1441	34.9389	0.7404
155	15.1342	34.9391	0.7372
156	15.1395	34.9381	0.7362
157	15.1401	34.9379	0.7345
158	15.1398	34.9379	0.7332
159	15.1386	34.9382	0.7334
160	15.1378	34.9383	0.7327
161	15.1376	34.9381	0.7324
162	15.1412	34.9381	0.7325
163	15.1416	34.9382	0.732
164	15.142	34.9384	0.7314
165	15.1418	34.9384	0.7304
166	15.1403	34.9383	0.7303
167	15.1381	34.9383	0.7296
168	15.1358	34.9382	0.7293
169	15.1336	34.9382	0.7286
170	15.1297	34.9381	0.7274
171	15.1303	34.938	0.7267
172	15.1294	34.9381	0.7257
173	15.1299	34.9381	0.7266
174	15.1291	34.9382	0.7254
175	15.1284	34.9382	0.7258
176	15.1283	34.9382	0.7255
177	15.1284	34.9382	0.7259
178	15.1281	34.9383	0.7256
179	15.128	34.9382	0.7252
180	15.1271	34.9382	0.7257
181	15.1269	34.9382	0.7247
182	15.1262	34.9381	0.7243
183	15.1258	34.9381	0.7252
184	15.1194	34.9381	0.7249
185	15.114	34.9383	0.7242
186	15.1118	34.9383	0.7226
187	15.1095	34.9383	0.7226
188	15.1071	34.9383	0.7224
189	15.1042	34.9382	0.722
190	15.1049	34.9382	0.7223
191	15.1035	34.9381	0.7223
192	15.1039	34.9383	0.7221
193	15.1033	34.9383	0.7215
194	15.1024	34.9382	0.7222
195	15.1	34.9383	0.7222
196	15.0975	34.9384	0.7214
197	15.0971	34.9383	0.722
198	15.0973	34.9382	0.7223
199	15.0964	34.9381	0.7224
200	15.0967	34.9382	0.722
201	15.0972	34.9381	0.7214
202	15.0937	34.9382	0.7209
203	15.0883	34.9384	0.7217
204	15.0839	34.9384	0.7207
205	15.0778	34.9385	0.7199
206	15.0657	34.9387	0.7194
207	15.0643	34.9387	0.7187
208	15.0494	34.9387	0.719
209	15.0339	34.9388	0.7199
210	15.0322	34.9387	0.7193
211	15.0282	34.9384	0.7182
212	15.0258	34.9385	0.718
213	15.024	34.9386	0.7169
214	15.0114	34.9384	0.715
215	14.9887	34.938	0.7138
216	14.9794	34.938	0.7126
217	14.9701	34.9379	0.7113
218	14.9665	34.9379	0.7111
219	14.9666	34.938	0.7083
220	14.9619	34.9379	0.7039
221	14.9242	34.9372	0.701
222	14.9168	34.9372	0.6994
223	14.9147	34.937	0.6987
224	14.9172	34.9371	0.6968
225	14.9146	34.9369	0.6949
226	14.9125	34.9371	0.6949
227	14.9136	34.9371	0.6944
228	14.9142	34.9371	0.6944
229	14.9096	34.9368	0.6938
230	14.9028	34.937	0.6949
231	14.9027	34.9371	0.6942
232	14.9013	34.9371	0.6948
233	14.9089	34.9372	0.6938
234	14.9083	34.9372	0.6923
235	14.9079	34.9373	0.6903
236	14.9002	34.9371	0.683
237	14.8822	34.9369	0.6593
238	14.8745	34.9363	0.6303
239	14.575	34.926	0.6108
240	14.4143	34.9285	0.5931
241	14.3158	34.9212	0.5766
242	14.303	34.9218	0.5621
243	14.2023	34.9208	0.5523
244	14.1818	34.9209	0.5425
245	14.1624	34.9203	0.5361
246	14.1559	34.921	0.5242
247	14.1312	34.9207	0.5124
248	14.0799	34.9197	0.5017
249	13.9771	34.9194	0.4944
250	13.9468	34.9187	0.4873
251	13.9263	34.9185	0.4748
252	13.8985	34.9177	0.4608
253	13.8404	34.9186	0.4521
254	13.8222	34.9187	0.4441
255	13.8002	34.9185	0.4361
256	13.7803	34.9178	0.4237
257	13.7484	34.9166	0.4084
258	13.7129	34.9156	0.3965
259	13.6641	34.9152	0.3875
260	13.6204	34.9141	0.3801
261	13.6037	34.9133	0.3729
262	13.5988	34.9132	0.3658
263	13.5886	34.913	0.3597
264	13.5791	34.9128	0.354
265	13.5483	34.9107	0.346
266	13.5008	34.9093	0.3414
267	13.481	34.9082	0.3365
268	13.4677	34.9074	0.3316
269	13.422	34.9031	0.3265
270	13.4127	34.9032	0.324
271	13.3852	34.9018	0.3207
272	13.3766	34.9014	0.3193
273	13.377	34.9016	0.3166
274	13.3649	34.9006	0.3136
275	13.3525	34.8999	0.312
276	13.3404	34.8992	0.3095
277	13.3319	34.8987	0.3085
278	13.3257	34.8984	0.306
279	13.3176	34.898	0.3042
280	13.307	34.8973	0.3035
281	13.3078	34.8974	0.302
282	13.2974	34.8966	0.2995
283	13.2889	34.8964	0.2948
284	13.274	34.8957	0.2894
285	13.255	34.8951	0.2848
286	13.2204	34.8934	0.2798
287	13.1923	34.8924	0.2756
288	13.1735	34.8912	0.2715
289	13.1519	34.8905	0.2671
290	13.148	34.8904	0.2654
291	13.1432	34.8904	0.2636
292	13.1412	34.8904	0.2628
293	13.137	34.89	0.2612
294	13.1345	34.89	0.2583
295	13.1297	34.8897	0.2564
296	13.1172	34.8892	0.2535
297	13.1043	34.8888	0.2501
298	13.0858	34.8879	0.2463
299	13.0665	34.8872	0.2419
300	13.0554	34.8876	0.2359
301	13.0512	34.8877	0.2323
302	13.0242	34.8854	0.2306
303	13.0026	34.8837	0.2283
304	13.0005	34.8837	0.2265
305	12.989	34.8826	0.2254
306	12.9878	34.8825	0.225
307	12.9758	34.8817	0.2213
308	12.9564	34.8803	0.2192
309	12.9238	34.8787	0.2148
310	12.9161	34.878	0.2103
311	12.8647	34.8748	0.2048
312	12.8096	34.8721	0.2014
313	12.7842	34.8701	0.1935
314	12.7646	34.8691	0.1824
315	12.7025	34.8645	0.1734
316	12.5477	34.8579	0.1654
317	12.5312	34.8562	0.1582
318	12.5213	34.8556	0.1515
319	12.5015	34.8545	0.1464
320	12.4618	34.8521	0.1416
321	12.4202	34.85	0.1385
322	12.4052	34.8493	0.1359
323	12.4038	34.8492	0.1332
324	12.4039	34.8496	0.1324
325	12.3996	34.8496	0.1298
326	12.3783	34.8489	0.1283
327	12.3757	34.8491	0.1271
328	12.3749	34.8497	0.1265
329	12.3676	34.849	0.1263
330	12.3356	34.847	0.1265
331	12.3197	34.8461	0.1267
332	12.3113	34.8454	0.1258
333	12.308	34.8454	0.1267
334	12.3018	34.8447	0.126
335	12.2868	34.8441	0.1262
336	12.2875	34.8442	0.1256
337	12.2867	34.8443	0.1257
338	12.2856	34.8443	0.1258
339	12.2804	34.844	0.125
340	12.2642	34.8428	0.1241
341	12.2446	34.8418	0.1193
342	12.2036	34.8382	0.1127
343	11.9607	34.822	0.1056
344	11.774	34.8136	0.0984
345	11.7549	34.8109	0.0931
346	11.6366	34.8027	0.0886
347	11.5748	34.7999	0.0842
348	11.5472	34.7976	0.0806
349	11.5291	34.7968	0.0769
350	11.5085	34.7959	0.0737
351	11.5552	34.8016	0.0731
352	11.6196	34.8068	0.0759
353	11.5179	34.7994	0.0687
354	11.5085	34.8	0.0666
355	11.5071	34.7993	0.0646
356	11.4153	34.7933	0.0621
357	11.3215	34.7873	0.0569
358	11.2611	34.7839	0.0554
359	11.2206	34.7814	0.0528
360	11.1906	34.7798	0.0519
361	11.1745	34.7793	0.0494
362	11.1687	34.7791	0.0494
363	11.1557	34.7784	0.0478
364	11.147	34.778	0.0466
365	11.1266	34.7769	0.0443
